# Supplementary material for: T cell-mediated curation and restructuring of tumor tissue coordinates an effective immune response
Source: Cell Rep. 2023 Dec 11;42(12):113494. doi: 10.1016/j.celrep.2023.113494 (PMC10765317; doi:10.1016/j.celrep.2023.113494)
Supplement: Table S2. Supplementary information based on the CyTOF and CODEX panels within this paper — (A) This tab has information about the CODEX antibody panel that was used to stain human melanoma samples. (B) This tab has information about the CyTOF antibody panels that were used within the study. (C) This tab has information about the CODEX antibody panel that was used to stain murine melanoma samples. (D) This tab has information about the CODEX antibody panel settings that were used to image CODEX-stained, murine melanoma samples. (E) This tab has information about the CODEX antibody panel settings that were used to image CODEX-stained, human melanoma samples. [file mmc2.xlsx]

## Sheet: A) Human Antibody Information
Antibody	Manufacturer	Clone	Cat. Number	Oligo barcode	dilution
aSMA	abcam	polyclonal	AB5694	69	150
CCL5	CST	E9S2K	57219SF	11	50
CCR7	abcam	EPR23192-57	ab272938	17	50
CD103	abcam	EPR4166	ab247672	38	50
CD11b	abcam	EPR1344	ab209970	28	150
CD11c	abcam	EP134Y	ab216655	49	150
CD138	Novus	BA-138	NB100-64980	76	75
CD15	BD	MMA	559045	14	1200
CD163	Novus	EDHu-1	NB110-40686	45	50
CD20	Novus	rIGEL/773	NBP2-54591	48	200
CD206	CST	E2L9N	49243SF	55	100
CD21	abcam	SP186	ab240987	44	50
CD25	Cell Marque	4C9	custom	24	100
CD3	Cell Marque	MRQ-39	custom	77	100
CD31	Novus	C31.3 + C31.7 + C31.10	NBP2-47785	68	200
CD4	abcam	EPR6855	ab181724	20	100
CD45	Novus	2B11 + PD7/26	NB100-65096	36	150
CD45RA	Biolegend	HI100	304102	72	200
CD45RO	Biolegend	UCH-L1	304202	2	50
CD56	Cell Marque	MRQ-42	custom	29	50
CD57	Biolegend	HCD57	322325	30	100
CD68	Biolegend	KP-1	916104	70	200
CD73	BD	polyclonal	AF5795	75	100
CD8	Invitrogen	C8/144B	MA5-13473	8	50
CLEC9A	abcam	EPR22324	ab245121	74	50
Collagen IV	abcam	EPR20966	ab226485	33	75
CXCL10	abcam	EPR24674-84	ab306588	57	50
CXCL13	Novus	polyclonal	AF801	41	100
CXCL9	CST	E6Z5W	37438SF	58	40
CXCR3	abcam	EPR25373-32	ab288446	59	50
CXCR5	abcam	EPR23463-30	ab272936	63	50
EOMES	abcam	EPR21950-241	ab261913	67	50
EZH2	CST	D2C9	16098SF	21	50
FAP	abcam	EPR20021	ab222924	79	100
FoxP3	Invitrogen	236A/E7	14-4777-82	61	75
GATA3	Cell Marque	L50-823	custom	60	50
Granzyme B	CST	D6E9W	79903SF	81	150
HLA-DR	abcam	EPR3692	ab209968	65	100
ICOS	CST	D1K2T	39740SF	15	50
IL-10	BD	MAB92101-100	MAB92101-100	52	100
IRF8	CST	E8X4K	81517SF	43	50
Ki67	BD	B56	556003	6	400
LAG3	CST	D2G4O	25848SF	42	30
LDH-A	CST	C4B5	43723SF	53	500
Melan-A	Novus	A103 + M2-7C10 + M2-9E3	NBP2-34546-0.1mg	26	150
MHC-I	abcam	EMR8-5	ab70328	71	30
MMP9	Biolegend	L51/82	819701	62	150
PD-1	CST	D4W2J	63815SF	23	50
PD-L1	CST	405.9A11	29122S	25	50
pERK	CST	D13.14.4E	45899SF	80	30
Podoplanin	Biolegend	D2-40	916606	32	50
PTEN	CST	138G6	98632SF	46	50
SOX10	Novus	20B7	MAB2864	3	300
S100	Novus	4C4.9	NBP2-33168	3	300
ß-catenin	Cell Marque	14	custom	51	50
Tbet	BD	polyclonal	561263	5	50
TCF1/7	CST	C63D9	85942SF	56	150
Vimentin	Novus	RV202	NBP1-97672	7	75

## Sheet: B) CyTOF panels
Cell Phenotyping Panel
RRID	Isotope	Company	Antibody	Clone	Amount (ug) to stain
AB_2563782	139	Biolegend	Sca-1	D7	0.3
AB_313225	140	Biolegend	CD122	5H4	1
AB_2563746	141	Biolegend	CD38	90	0.3
AB_313105	143	Biolegend	CD69	H1.2F3	1
AB_10950382	145	BioXcell	CD4	YTS-191	0.1
AB_1236456	147	Biolegend	CD27	LG.3A10	0.3
AB_312851	150	Biolegend	CD25	PC61	0.3
AB_2714218	152	BioXcell	CD3e	145-2C11	2
AB_2687807	154	BioXcell	Ly6C	HK1.4	0.3
AB_389229	156	Biolegend	CCR7	4B12	2
AB_1107590	158	BioXcell	CD127	A7R34	1
AB_2687796	159	BioXcell	CD279	29F.1A12	0.3
AB_1107665	160	BioXcell	CD62L	Mel-14	0.3
AB_395091	162	BD	CD49b	DX5	0.3
AB_1107671	168	BioXcell	CD8	53.6-7	0.5
AB_312952	171	Biolegend	CD44	IM7	0.3
AB_10949054	174	BioXcell	KLRG1	2F1	1
AB_10949464	175	BioXcell	Tim3	RMT3-23	0.3
AB_493208	176	Biolegend	ICOS	C398.4A	0.3
	78	Pt	Live/Dead
	139	La	Normalization Beads
	141	Pr	Normalization Beads
	159	Tb	Normalization Beads
	169	Tm	Normalization Beads
	175	Lu	Normalization Beads
	191	Ir	Intercalator
	193	Ir	Intercalator
Tumor Panel
RRID	Isotope	Company	Antibody	Clone	Amount (ug) to stain
AB_2629714	115	Biolegend	CD19	1D3	3
AB_2563782	139	Biolegend	Sca-1	D7	0.3
AB_313225	140	Biolegend	CD122	5H4	1
AB_2563746	141	Biolegend	CD38	90	0.3
AB_2687700	142	BioXcell	Thy1.1	19E12	3
AB_313105	143	Biolegend	CD69	H1.2F3	1
AB_10949019	144	BioXcell	F480	CI:A3-1	3
AB_10950382	145	BioXcell	CD4	YTS-191	0.1
AB_10950526	146	BioXcell	CD71	TfR1	3
AB_1236456	147	Biolegend	CD27	LG.3A10	0.3
AB_11203887	148	Biolegend	CD39	Duha59	3
AB_2687718	149	BioXcell	Podoplanin	8.1.1	1
AB_312851	150	Biolegend	CD25	PC61	0.3
AB_1107721	151	BioXcell	Ly6G	1A8	3
AB_2714218	152	BioXcell	CD3e	145-2C11	2
AB_10949462	153	BioXcell	TYRP1	TA99	0.3
AB_2687807	154	BioXcell	Ly6C	HK1.4	0.3
AB_2687806	155	BioXcell	CD47	MIAP410	0.3
AB_389229	156	Biolegend	CCR7	4B12	2
AB_10949300	157	BioXcell	H2Kb	Y-3	3
AB_1107590	158	BioXcell	CD127	A7R34	1
AB_2687796	159	BioXcell	CD279	29F.1A12	0.3
AB_1107665	160	BioXcell	CD62L	Mel-14	0.3
AB_396545	161	BD	MHCII	M5/114.15.2	0.3
AB_395091	162	BD	CD49b	DX5	0.3
AB_397275	163	BD	H2Db	28-14-8	1
AB_2916758	165	BD	PDL1	MIH5	3
AB_394606	166	BD	CD45	30-F11	0.3
AB_1107671	168	BioXcell	CD8	53.6-7	0.5
AB_395058	169	BD	CD11c	HL3	3
AB_312952	171	Biolegend	CD44	IM7	0.3
AB_394771	172	BD	CD11b	M1/70	3
AB_10949054	174	BioXcell	KLRG1	2F1	1
AB_10949464	175	BioXcell	Tim3	RMT3-23	0.3
AB_493208	176	Biolegend	ICOS	C398.4A	0.3
	78	Pt	Live/Dead
	191	Ir	Intercalator
	193	Ir	Intercalator
ICS Panel
RRID	Isotope	Company	Antibody	Clone	Amount (ug) to stain	Surface/Intracellular
AB_394606	89	BD	CD45	30-F11	0.3	S
AB_2563782	139	Biolegend	Sca-1	D7	0.3	S
AB_313225	140	Biolegend	CD122	5H4	1	S
AB_2563746	141	Biolegend	CD38	90	0.3	S
AB_313105	143	Biolegend	CD69	H1.2F3	1	S
AB_10950382	145	BioXcell	CD4	YTS-191	0.1	S
AB_1236456	147	Biolegend	CD27	LG.3A10	0.3	S
AB_11203887	148	Biolegend	CD39	Duha59	1	S
AB_312851	150	Biolegend	CD25	PC61	0.3	S
AB_2714218	152	BioXcell	CD3e	145-2C11	2	S
AB_1107694	153	BioXcel	IFNg	XMG1.2	1	I
AB_2687807	154	BioXcell	Ly6C	HK1.4	0.3	S
AB_1107764	155	BioXcel	TNFa	XT3.11	1	I
AB_389229	156	Biolegend	CCR7	4B12	2	S
AB_1107703	157	BioXcel	IL-2	JES6-5H4	1	I
AB_1107590	158	BioXcell	CD127	A7R34	1	S
AB_2687796	159	BioXcell	CD279	29F.1A12	0.3	S
AB_1107665	160	BioXcell	CD62L	Mel-14	0.3	S
AB_572021	161	Biolegend	CD107a	1D4B	2	S
AB_2686929	163	Biolegend	granzyme b	QA16A02	1	I
AB_2728211	165	Biolegend	perforin	S16009A	1	I
AB_2754553	166	BioXcel	IL15	AIO.3	1	I
AB_1107671	168	BioXcell	CD8	53.6-7	0.5	S
AB_1107711	169	BioXcel	IL7	M25	1	I
AB_312952	171	Biolegend	CD44	IM7	0.1	S
AB_10949054	174	BioXcell	KLRG1	2F1	1	S
AB_10949464	175	BioXcell	Tim3	RMT3-23	0.3	S
AB_493208	176	Biolegend	ICOS	C398.4A	0.3	S
	78	Pt	Live/Dead
	191	Ir	Intercalator
	193	Ir	Intercalator
IL-10 ICS Panel
RRID	Isotope	Company	Antibody	Clone	Amount (ug) to stain	Surface/Intracellular
AB_312952	89	Biolegend	CD44	IM7	1	S
AB_396673	113	BD	B220	RA3-6B2	0.5	S
AB_1107671	115	BioXcell	CD8	53.6-7	1	S
AB_2563782	139	Biolegend	Sca-1	D7	0.15	S
AB_2563746	141	Biolegend	CD38	90	0.5	S
AB_2687738	142	Bioxcell	GM-CSF	MP1-22E9	1	I
AB_313105	143	Biolegend	CD69	H1.2F3	1	S
AB_10950382	145	BioXcell	CD4	YTS-191	0.03	S
AB_2564313	146	Biolegend	CX3CR1	SA011F11	1	S
AB_1236456	147	Biolegend	CD27	LG.3A10	0.15	S
AB_312851	150	Biolegend	CD25	PC61	0.3	S
AB_1107696	151	BioXcell	IL10	JES5-2A5	1	I
AB_2714218	152	BioXcell	CD3e	145-2C11	1	S
AB_1107694	153	BioXcel	IFNg	XMG1.2	1	I
AB_2687807	154	BioXcell	Ly6C	HK1.4	0.1	S
AB_1107764	155	BioXcel	TNFa	XT3.11	1	I
AB_389229	156	Biolegend	CCR7	4B12	1	S
AB_1107703	157	BioXcel	IL-2	JES6-5H4	1	I
AB_1107590	158	BioXcell	CD127	A7R34	1	S
AB_2687796	159	BioXcell	CD279	29F.1A12	0.3	S
AB_1107665	160	BioXcell	CD62L	Mel-14	0.15	S
AB_10949464	162	BioXcell	Tim3	RMT3-23	1	S
AB_2686929	163	Biolegend	granzyme b	QA16A02	0.3	S
AB_2728211	165	Biolegend	perforin	S16009A	1	S
AB_2754553	166	BioXcel	IL15	AIO.3	2	I
AB_1107711	169	BioXcel	IL7	M25	1	I
AB_394606	171	BD	CD45	30-F11	0.03	S
AB_394606	172	BD	CD45	30-F11	0.03	S
AB_394606	173	BD	CD45	30-F11	0.03	S
AB_394606	174	BD	CD45	30-F11	0.03	S
AB_394606	175	BD	CD45	30-F11	0.03	S
AB_394606	176	BD	CD45	30-F11	0.03	S
	78	Pt	Live/Dead
	139	La	Normalization Beads
	141	Pr	Normalization Beads
	159	Tb	Normalization Beads
	169	Tm	Normalization Beads
	175	Lu	Normalization Beads
	191	Ir	Intercalator
	193	Ir	Intercalator

## Sheet: C) Mouse Antibody Information
RRID	Antibody	Company	Clone	Oligo barcode	dilution	Comments
AB_394656	16/32	BD	2.4G2	28	1:200
AB_396673	B220	BD	Ra3-6B2	3	1:50
AB_393741	CD106	BD	429(MVCAM.A)	76	1:50
AB_393577	CD11b	BD	M1/70	5	1:200
AB_395058	CD11c	BD	HL3	26	1:50
AB_395047	CD19	BD	1D3	24	1:50
AB_395045	CD27	BD	LG.3A10	32	1:100
AB_395697	CD3	BD	17A2	81	1:50
AB_394815	CD31	BD	MEC13.3	60	1:100
AB_393575	CD4	BD	RM4-5	7	1:100
AB_394645	CD44	BD	IM7	44	1:100
AB_394606	CD45	BD	30-F11	20	1:50
AB_395091	CD49b	BD	DX5	77	1:25
AB_394555	CD5	BD	53-7.3	15	1:25
AB_394742	CD71	BD	C2	21	1:200
AB_395716	CD79b	BD	HM79b	2	1:50
AB_2275792	CD8a	BD	53-6.7	6	1:100
AB_394554	CD90	BD	G7	63	1:200
AB_2869866	F4/80	BD	T45-2342	48	1:25
AB_397275	H-2Db	BD	28-14-8	80	1:50
AB_394925	H-2Kb	BD	AF6-88.5	75	1:25
AB_394858	IgD	BD	11-26c.2a	79	1:200
AB_394855	IgM	BD	II/41	33	1:100
AB_393778	Ki67	BD	B56	52	1:50
AB_394206	Ly6G	BD	1A8	55	1:50
AB_396545	MHCII	BD	M5/114.15.2	36	1:100
AB_1727467	NKp46	BD	29A1.4	45	1:25
AB_394679	TCRb	BD	H57-597	25	1:100
AB_396697	CD25	Biolegend	PC61	70	1:25
AB_394051	CD69	Biolegend	H1.2F3	30	1:25	low salt antibody
AB_394990	CD86	Biolegend	GL-1	66	1:25	low salt antibody
AB_1134214	Ly6C	Biolegend	HK1.4	41	1:100
AB_2291192	PD-L1	Biolegend	10F.9G2	68	1:25
AB_1877086	PD1	Biolegend	29F.1A12	23	1:100
AB_1089187	podoplanin	Biolegend	8.1.1	74	1:25	low salt antibody
AB_1004830	CD169	BioRad	MOMA-1	59	1:50
AB_10949462	TYRP1	BioXcell	Ta99	46	1:50
AB_467576	FOXP3	eBioscience	FJK-16s	72	1:25
AB_2891089	keratin8	hybridoma	Troma1	65	1:200
AB_2687803	CD117	BioXcell	2B8	43	1:50
AB_10949054	KLRG1	BioXcell	2F1	61	1:25
AB_1107737	NK11	BioXcell	PK136	58	1:25
AB_11124347	NKG2A	Biolegend	16A11	49	1:25
AB_2561955	Sca-1	Biolegend	D7	14	1:50
AB_10949464	Tim3	BioXcell	RMT3-23	42	1:25
AB_389229	CCR7	Biolegend	4B12	76	1:50
AB_11150394	CD25	Biolegend	PC61	70	1:25
AB_313089	CD62L	Biolegend	MEL-14	8	1:25	low salt antibody
AB_493208	ICOS	Biolegend	C398.4A	53	1:15
AB_2814459	TCF7	Biolegend	W16175A	56	1:25
AB_2810629	IL10	Biolegend	JES5-2A5	11	1:50
NA	Granzyme B	Novus	AF1865	57	1:100
AB_2734239	CD163	Biolegend	155302	8	1:400
NA	CD206	RD	AF2535	49	1:800
NA	IRF8	CST	E8X4K	38	1:50
AB_395643	CD103	RD	555010	29	1:50
NA	CXCL10	RD	AF-466-NA	53	1:100
NA	CXCR3	Invitrogen	# PA5-23104	17	1:200
NA	IFNg	Invitrogen	XMG1.2	67	1:50

## Sheet: D) CODEX Multicycle Information
Ax488	Oligo	uL to use	Exp Time (20x)	Ax488 evaluation	Cy3	Oligo	uL to use	Exp Time	Cy3 evaluation	Cy5	Oligo	uL to use	Exp Time	Cy5 evaluation
Blank			500		Blank			500		Blank			500
CD62L	8	12	500	*	TCF7	56	12	500	*	FOXP3	72	24	500	*
CD86	66	3	500	*	TCRgd	67	6	500	neg	H-2Db	80	3	500	**
CD19	24	6	500	**	CD5	15	3	500	**	PD1	23	3	500	*
Ly6G	55	6	500	**	F4/80	48	12	333	**	CD169	59	6	333	**
TYRP1	46	3	500	**	NK11	58	6	500	*	NKp46	45	24	500	*
CD90	63	1.5	333	**	CD25	70	12	250	*	CD3	81	6	250	**
CD11b	5	1.5	333	**	CD117	43	6	333	*	CD11c	26	6	333	**
CD71	21	1.5	333	*	CD79b	2	1.5	250	**	Tim3	42	6	250	*
Ly6C	41	3	333	**	H-2Kb	75	3	200	**	CD4	7	3	250	*
B220	3	1.5	333	*	podoplanin	74	1.5	200	**	CD27	32	3	500	*
Sca-1	14	3	200	*	PD-L1	68	6	250	**	CD106	76	6	500	**
CD44	44	3	166	**	MHCII	36	1.5	250	**	TCRb	25	3	333	**
16/32	28	1.5	166	**	CD69	30	6	166	*	Ki67	52	3	100	*
IgM	33	3	166	**	CD49b	77	12	500	*	ICOS	53	24	500	neg
Blank			1.6		CD8a	6	3	200	**	KLRG1	61	12	500	**
Blank			1.6		keratin8	65	1.5	333	**	Thy11	51	6	333	neg
Blank			1.6		CD31	60	3	200	**	NKG2A	49	12	500	*
Blank			1.6		IgD	79	3	50	**	CD45	20	6	250	**
Blank			500		Blank			500		Blank			500
Blank			1.6		Blank			1.6		DRAQ5		1:100	200
Ax488	Oligo	uL to use	Exp Time (20x)	Ax488 evaluation	Cy3	Oligo	uL to use	Exp Time	Cy3 evaluation	Cy5	Oligo	uL to use	Exp Time	Cy5 evaluation
Blank			500		Blank			500		Blank			500
CD62L	8	12	500	*	TCF7	56	12	500	*	FOXP3	72	24	500	*
CD86	66	3	500	*	TCRgd	67	6	500	neg	H-2Db	80	3	500	**
CD19	24	6	500	**	CD5	15	3	500	**	PD1	23	3	500	*
Ly6G	55	6	500	**	F4/80	48	12	333	**	CD169	59	6	333	**
CD90	63	1.5	333	**	NK11	58	6	500	*	NKp46	45	24	500	neg
CD11b	5	1.5	333	**	CD25	70	12	166	*	CD3	81	6	250	**
CD71	21	1.5	333	**	CD117	43	6	333	*	CD11c	26	6	333	**
Ly6C	41	3	333	**	CD79b	2	1.5	250	**	Tim3	42	6	250	*
TYRP1	46	3	333	**	H-2Kb	75	3	200	**	CD4	7	3	250	**
B220	3	1.5	333	**	podoplanin	74	1.5	200	**	CD27	32	3	500	**
CD44	44	3	166	**	PD-L1	68	6	250	**	CD106	76	6	500	**
16/32	28	1.5	166	**	MHCII	36	1.5	250	**	TCRb	25	3	333	**
IgM	33	3	166	**	CD69	30	6	200	*	Ki67	52	3	100	**
Sca-1	14	3	166	**	CD8a	6	3	200	*	ICOS	53	24	500	*
Blank			1.6		CD49b	77	12	500	*	KLRG1	61	12	500	*
Blank			1.6		keratin8	65	1.5	333	*	Thy11	51	6	333	neg
Blank			1.6		CD31	60	3	200	**	CD45	20	6	250	**
Blank			1.6		IgD	79	3	50	**	NKG2A	49	12	500	neg
Blank			500		Blank			500		Blank			500
Blank			1.6		Blank			1.6		DRAQ5		1:100	200
Ax488	Oligo	uL to use	Exp Time (20x)	Ax488 evaluation	Cy3	Oligo	uL to use	Exp Time	Cy3 evaluation	Cy5	Oligo	uL to use	Exp Time	Cy5 evaluation
Blank			500		Blank			500		Blank			500
CD62L	8	14	500	+	Thy1.1	81	14	500	neg	FOXP3	72	28	500	+
CD86	66	3.5	500	++	CD117	43	7	500	++	Ki67	52	3.5	500	++
CD19	24	7	333	+++	TCF7	56	14	500	+	CD3	6	7	500	++
CD90	63	1.75	333	+++	CD25	70	7	333	++	CD49b	77	7	500	neg
CD11b	5	1.75	200	+++	CD5	15	0.7	500	++	CD11c	26	7	500	++
CD71	21	1.75	333	++	CD8a	11	3.5	333	++	H-2Db	80	3.5	500	++
CD44	44	3.5	200	+++	CD79b	2	1.75	333	++	CD169	59	7	500	+++
CD31	38	7	250	++	F4/80	48	7	333	+++	PD1	23	3.5	500	++
Ly6G	55	7	166	+	H-2Kb	75	3.5	200	+++	CD4	7	1.75	333	++
IgM	33	3.5	333	++	CD122	20	14	500	neg	Tim3	42	7	500	++
Ly6C	41	3.5	333	++	podoplanin	74	1.75	333	+++	CD27	32	3.5	500	+
B220	3	1.75	333	+	PD-L1	68	7	250	++	TCRb	25	3.5	333	+++
16/32	28	1.75	166	++	NKp46	45	14	500	neg	CD45	62	7	333	+++
Sca-1	14	3.5	133	+++	MHCII	36	1.75	333	++	TCRgd	67	7	500	neg
Blank			1.6		PNAd	71	3.5	500	neg	CCR7	76	14	500	+
Blank			1.6		CD69	30	7	250	+	ICOS	53	28	500	+
Blank			1.6		keratin8	65	1.75	500	+	KLRG1	61	14	500	++
Blank			1.6		IgD	79	3.5	166	++	CD127	51	14	500	neg
Blank			1.6		TYRP1	46	3.5	500	neg	CD40L	58	7	500	neg
Blank			500		Blank			500		Blank			500
Blank			1.6		Blank			1.6		DRAQ5		1:100	200
Ax488	Oligo	uL to use	Exp Time (20x)	Ax488 evaluation	Cy3	Oligo	uL to use	Exp Time	Cy3 evaluation	Cy5	Oligo	uL to use	Exp Time	Cy5 evaluation
Blank			500		Blank			500		Blank			500
CD62L	8	14	500	+	Thy1.1	81	14	500	neg	FOXP3	72	28	500	++
CD86	66	3.5	500	++	CD117	43	7	500	++	Ki67	52	3.5	500	++
TYRP1	46	3.5	500	neg	TCF7	56	14	500	++	CD3	6	7	500	++
CD90	63	1.75	333	++	CD25	70	7	500	++	CD49b	77	7	500	+
CD11b	5	1.75	200	++	CD5	15	0.7	500	+	CD11c	26	7	500	++
CD71	21	1.75	333	++	CD8a	11	3.5	333	++	H-2Db	80	3.5	500	+
CD44	44	3.5	250	+++	CD79b	2	1.75	333	++	CD169	59	7	500	++
CD31	38	7	333	++	F4/80	48	7	333	++	PD1	23	3.5	500	+
CD40L	58	7	500	neg	H-2Kb	75	3.5	200	++	CD4	7	1.75	333	++
IgM	33	3.5	333	++	CD122	20	14	500	neg	Tim3	42	7	500	++
Ly6C	41	3.5	333	++	podoplanin	74	1.75	333	++	CD27	32	3.5	500	+
B220	3	1.75	333	++	PD-L1	68	7	250	++	TCRb	25	3.5	500	+++
16/32	28	1.75	166	++	NKp46	45	14	500	+	CD45	62	7	333	++
Sca-1	14	3.5	133	++	MHCII	36	1.75	333	++	TCRgd	67	7	500	+
CD19	24	7	333	++	PNAd	71	3.5	500	neg	CCR7	76	14	500	+
Ly6G	55	7	166	++	CD69	30	7	166	+	ICOS	53	28	500	+
Blank			1.6		keratin8	65	1.75	500	++	KLRG1	61	14	500	+
Blank			1.6		IgD	79	3.5	333	+++	CD127	51	14	500	+
Blank			500		Blank			500		Blank			500
Blank			1.6		Blank			1.6		DRAQ5		1:100	166
Ax488	Oligo	uL to use	Exp Time (20x)	Ax488 evaluation	Cy3	Oligo	uL to use	Exp Time	Cy3 evaluation	Cy5	Oligo	uL to use	Exp Time	Cy5 evaluation
Blank			500		Blank			500		Blank			500
CD62L	8	4	250	neg	Thy1.1	81	4	500	neg	FOXP3	72	8	500	++
CD86	66	1	250	+++	TCF7	56	4	500	+++	NKp46	45	4	250	++
CD25	70	2	500	++	TCRgd	67	2	250	neg	CXCR5	77	4	500	neg
TYRP1	46	1	250	+	CD69	30	2	250	+++	Ki67	52	1	250	+++
CD90	63	0.5	250	++	PNAd	71	1	250	neg	CD11c	26	2	500	+
CD11b	5	0.5	133	+++	podoplanin	74	0.5	250	+++	H-2Db	80	1	500	++
CD5	15	0.2	250	+	F4/80	48	2	250	++	CD169	59	2	250	++
CD71	21	0.5	250	++	H-2Kb	75	1	166	+++	PD1	23	1	500	++
CD44	44	1	133	+++	CD8a	11	1	250	+	KLRG1	61	4	500	++
21/35	58	0.2	250	neg	CD79b	2	0.5	166	+++	CD27	32	1	500	++
CD45	62	2	250	+++	PD-L1	68	2	250	+++	TCRb	25	1	250	++
CD4	7	0.5	250	+	IgM	33	1	250	+++	B220	3	0.5	250	+
Ly6C	41	1	250	+	Ly6G	55	2	250	+++	CD3	6	2	250	+++
keratin8	65	0.5	250	+	MHCII	36	0.5	100	+++	CD31	17	1	500	neg
16/32	28	0.5	500	+	CCR7	76	4	500	+	CD19	24	2	250	++
CD24	38	1	133	neg	CD122	20	4	500	+	ICOS	53	8	250	+
Blank			1.6		Sca-1	14	1	125	+++	Tim3	42	2	500	+
Blank			1.6		CD117	43	4	500	+ (bckg)	CD127	51	4	500	neg
Blank			1.6		IgD	79	1	166	+	Blank			500
Blank			500		Blank			500		Blank			500
Blank			1.6		Blank			1.6		DRAQ5		1:100	1/6s
Ax488	Oligo	uL to use	uL/slide	Comment	Cy3	Oligo	uL to use	uL/slide	Comment	Cy5	Oligo	uL/slide	Exp Time
CD86	66	4	150	++	CD5	15	4	150	++	FOXP3	72	4	150	++
CD19	24	2	150	+	NK11	30 (04/23)	4	150	neg	H-2Db	80	2	150	++
Ly6G	55	0.5	150	++	TCF7	56	4	150	+	PD1	23	1	150	++
TYRP1	46	2	150	+++	H-2Kb	75	4	150	++	NKp46	45 (04/23)	8	150	+
CD90	63	0.25	150	+++	PD-L1	68	6	150	++	Tim3	42	4	150	neg
CD11b	5	0.25	150	+++	CD25	70	4	150	++	NKG2A	49	6	150	neg
CD71	21	0.5	150	+++	CD117	43	2	150	+	CD3	81	2	100	+++
B220	3	2	150	+	F4/80	48	4	150	+++	CD11c	26	2	150	+++
Sca-1	14	0.5	150	+++	CD79b	2	2	150	+	CD4	7	1	150	+++
Ly6C	41	0.5	150	+++	MHCII	36	1	150	+++	CD27	32	1	150	++
CD44	44	0.25	150	+++	podoplanin	74	4	150	++	CD106	76	2	150	++
16/32	28	0.25	150	+++	CD49b	77	2	150	neg	TCRb	25	1	150	+++
IgM	33	1	150	+++	CD8a	6	0.5	100	+++	Ki67	52	2	150	+++
CD38	58	2	150	+++	keratin8	65	0.5	150	+++	KLRG1	61	4	150	++
Tbet	62	5	150	neg	CD31	60	1	150	+++	CD169	59	4	150	+++
Blank			150		IgD	79	0.5	150	++	CD45	20	0.5	150	+++
IRF8	38	4	150	+ bckg	CXCL10	53	2	150	neg	CD103	29	4	150	+
CD163	8	0.5	150	++	GRZB	57	2	150	+++	Thy1.1.	51 (John)	2	150	+++
CD206	49	0.25	150	neg	Blank			150		CXCR3	17	2	150	neg
IFNg	67	4	150	+	Blank			150		IL-10	11	4	150	(bckg)
Blank			150		Blank			150		Blank			150
Blank			150		Blank			150		Blank			150

## Sheet: E) CODEX Multicycle Information
Clone	Oligo	Dilution	ms	AF750 evaluation	Marker used for clustering	ATO550	Clone	Oligo	Dilution	ms	ATO550 evaluation	Marker used for clustering	Ax647	Clone	Oligo	Dilution	ms	Ax647 evaluation	Marker used for clustering
			150			Blank				150			Blank				150
L50-823	60DD	50	150	neg	no	FoxP3	236A/E7	61	75	150	++	yes	CD103	EPR4166	38	50	150	++ bg	no
C8/144B	8	50	300	++	yes	SOX10/S100	20B7 + 4C4.9	3	300	400	++	yes	CXCL9	E6Z5W	58	40	300	+	no
KP-1	70	200	150	++	yes	CD206	E2L9N	55	100	150	++	yes	PD-1	D4W2J	23	50	150	+++	no
B56	6	400	300	++	yes	PTEN	138G6	46	50	150	++	yes	CD45RO	UCH-L1	2	50	300	++	no
polyclonal	69	150	150	+++	yes	PD-L1	405.9A11	25	50	300	+	yes	CD56	MRQ-42	29	50	150	+	yes
L51/82	62	150	300	+	no	CXCL10	EPR24674-84	57	50	300	+	no	CD21	SP186	44	50	150	++	yes
			1			CD163	EDHu-1	45	50	150	+++	yes	CXCL13	polyclonal	41	100	150	++	no
EMR8-5	71	30	300	++	no	CD45	2B11 + PD7/26	36	150	150	+++	yes	EZH2	D2C9	21	50	300	++	no
			1			Granzyme B	D6E9W	81	150	300	++	no	CCR7	EPR23192-57	17	50	150	+++	no
MMA	14	1200	150	+++	yes	HLA-DR	EPR3692	65	100	150	+++	yes	CXCR5	EPR23463-30	63	50	300	+	no
			1			CD57	HCD57	30	100	150	+	yes	LAG3	D2G4O	42RR	30	150	+	no
			1			CD73	polyclonal	75	100	150	++	yes	ß-catenin	CTNNB1	51	50	300	+++	yes
			1			CD25	4C9	24	100	200	+	yes	CLEC9A	EPR22324	74	50	300	++	yes
			1			CD138	BA-138	76	75	150	++	yes	EOMES	EPR21950-241	67	50	150	bg +	no
			1			Blank				1			ICOS	D1K2T	15	50	300	++	no
			1			IL-10	MAB92101-100	52	100	150	++	no	TCF1/7	C63D9	56	150	300	+++	no
			1			CD3	MRQ-39	77	100	150	+++	yes	IRF8	E8X4K	43	50	150	+	no
			1			LDH-A	C4B5	53	500	100	+++	yes	Vimentin	RV202	7	75	300	++	yes
			1			CD45RA	HI100	72	200	100	+++	no	Collagen IV	EPR20966	33	75	300	++	no
			1			CD11b	EPR1344	28	150	150	++	yes	Tbet	polyclonal	5	50	150	++	no
			1			CD20	rIGEL/773	48	200	150	++	yes	CCL5	E9S2K	11	50	150	+	no
			1			CD38	E7Z8C	66	150	150	++	yes	CXCR3	EPR25373-32	59	50	200	++	no
			1			Blank				1			pERK	D13.14.4E	80	30	300	++	yes
			1			Blank				1			Podoplanin	D2-40	32	50	150	+++	yes
			1			Blank				1			FAP	EPR20021	79	100	150	++	yes
			1			Blank				1			CD31	C31.3+C31.7+	68	200	300	+++	yes
			1			Blank				1			CD11c	EP134Y	49	150	300	+++	yes
			1			Blank				1			CD4	EPR6855	20	100	150	++	yes
						Blank				1			Melan-A	A103 + M2-7C10 + M2-9E3	26	150	300	++	yes
			1			Blank				1			Blank				150
